# Supplementary material for: High-Tg Polyimide Matrix Composites via Backbone Ethynyl Crosslinking: Preparation and Short-Term High-Temperature Performance
Source: Polymers (Basel). 2026 Apr 22;18(9):1016. doi: 10.3390/polym18091016 (PMC13165319; doi:10.3390/polym18091016)
Supplement: Supplementary file 1 [file polymers-18-01016-s001.zip]

Archive with 1 entries (1 files):
- polymers-4241095-supplementary.pdf
